# Supplementary material for: Development of Predictive Models for Identifying Potential S100A9 Inhibitors Based on Machine Learning Methods
Source: Front Chem. 2019 Nov 25;7:779. doi: 10.3389/fchem.2019.00779 (PMC6886474; doi:10.3389/fchem.2019.00779)
Supplement: DataSheet 1 — The 2D-structure of Dataset in Table S1. [file Data_Sheet_1.ZIP]

Archive with 266 entries (266 files):
- Dataset1.png
- Dataset10.png
- Dataset100.png
- Dataset101.png
- Dataset102.png
- Dataset103.png
- Dataset104.png
- Dataset105.png
- Dataset106.png
- Dataset107.png
- Dataset108.png
- Dataset109.png
- Dataset11.png
- Dataset110.png
- Dataset111.png
- Dataset112.png
- Dataset113.png
- Dataset114.png
- Dataset115.png
- Dataset116.png
- Dataset117.png
- Dataset118.png
- Dataset119.png
- Dataset12.png
- Dataset120.png
- Dataset121.png
- Dataset122.png
- Dataset123.png
- Dataset124.png
- Dataset125.png
- Dataset126.png
- Dataset127.png
- Dataset128.png
- Dataset129.png
- Dataset13.png
- Dataset130.png
- Dataset131.png
- Dataset132.png
- Dataset133.png
- Dataset134.png
- Dataset135.png
- Dataset136.png
- Dataset137.png
- Dataset138.png
- Dataset139.png
- Dataset14.png
- Dataset140.png
- Dataset141.png
- Dataset142.png
- Dataset143.png
- Dataset144.png
- Dataset145.png
- Dataset146.png
- Dataset147.png
- Dataset148.png
- Dataset149.png
- Dataset15.png
- Dataset150.png
- Dataset151.png
- Dataset152.png
- Dataset153.png
- Dataset154.png
- Dataset155.png
- Dataset156.png
- Dataset157.png
- Dataset158.png
- Dataset159.png
- Dataset16.png
- Dataset160.png
- Dataset161.png
- Dataset162.png
- Dataset163.png
- Dataset164.png
- Dataset165.png
- Dataset166.png
- Dataset167.png
- Dataset168.png
- Dataset169.png
- Dataset17.png
- Dataset170.png
- Dataset171.png
- Dataset172.png
- Dataset173.png
- Dataset174.png
- Dataset175.png
- Dataset176.png
- Dataset177.png
- Dataset178.png
- Dataset179.png
- Dataset18.png
- Dataset180.png
- Dataset181.png
- Dataset182.png
- Dataset183.png
- Dataset184.png
- Dataset185.png
- Dataset186.png
- Dataset187.png
- Dataset188.png
- Dataset189.png
- Dataset19.png
- Dataset190.png
- Dataset191.png
- Dataset192.png
- Dataset193.png
- Dataset194.png
- Dataset195.png
- Dataset196.png
- Dataset197.png
- Dataset198.png
- Dataset199.png
- Dataset2.png
- Dataset20.png
- Dataset200.png
- Dataset201.png
- Dataset202.png
- Dataset203.png
- Dataset204.png
- Dataset205.png
- Dataset206.png
- Dataset207.png
- Dataset208.png
- Dataset209.png
- Dataset21.png
- Dataset210.png
- Dataset211.png
- Dataset212.png
- Dataset213.png
- Dataset214.png
- Dataset215.png
- Dataset216.png
- Dataset217.png
- Dataset218.png
- Dataset219.png
- Dataset22.png
- Dataset220.png
- Dataset221.png
- Dataset222.png
- Dataset223.png
- Dataset224.png
- Dataset225.png
- Dataset226.png
- Dataset227.png
- Dataset228.png
- Dataset229.png
- Dataset23.png
- Dataset230.png
- Dataset231.png
- Dataset232.png
- Dataset233.png
- Dataset234.png
- Dataset235.png
- Dataset236.png
- Dataset237.png
- Dataset238.png
- Dataset239.png
- Dataset24.png
- Dataset240.png
- Dataset241.png
- Dataset242.png
- Dataset243.png
- Dataset244.png
- Dataset245.png
- Dataset246.png
- Dataset247.png
- Dataset248.png
- Dataset249.png
- Dataset25.png
- Dataset250.png
- Dataset251.png
- Dataset252.png
- Dataset253.png
- Dataset254.png
- Dataset255.png
- Dataset256.png
- Dataset257.png
- Dataset258.png
- Dataset259.png
- Dataset26.png
- Dataset260.png
- Dataset261.png
- Dataset262.png
- Dataset263.png
- Dataset264.png
- Dataset265.png
- Dataset266.png
- Dataset27.png
- Dataset28.png
- Dataset29.png
- Dataset3.png
- Dataset30.png
- Dataset31.png
- Dataset32.png
- Dataset33.png
- Dataset34.png
- Dataset35.png
- Dataset36.png
- Dataset37.png
- Dataset38.png
- Dataset39.png
- Dataset4.png
- Dataset40.png
- Dataset41.png
- Dataset42.png
- Dataset43.png
- Dataset44.png
- Dataset45.png
- Dataset46.png
- Dataset47.png
- Dataset48.png
- Dataset49.png
- Dataset5.png
- Dataset50.png
- Dataset51.png
- Dataset52.png
- Dataset53.png
- Dataset54.png
- Dataset55.png
- Dataset56.png
- Dataset57.png
- Dataset58.png
- Dataset59.png
- Dataset6.png
- Dataset60.png
- Dataset61.png
- Dataset62.png
- Dataset63.png
- Dataset64.png
- Dataset65.png
- Dataset66.png
- Dataset67.png
- Dataset68.png
- Dataset69.png
- Dataset7.png
- Dataset70.png
- Dataset71.png
- Dataset72.png
- Dataset73.png
- Dataset74.png
- Dataset75.png
- Dataset76.png
- Dataset77.png
- Dataset78.png
- Dataset79.png
- Dataset8.png
- Dataset80.png
- Dataset81.png
- Dataset82.png
- Dataset83.png
- Dataset84.png
- Dataset85.png
- Dataset86.png
- Dataset87.png
- Dataset88.png
- Dataset89.png
- Dataset9.png
- Dataset90.png
- Dataset91.png
- Dataset92.png
- Dataset93.png
- Dataset94.png
- Dataset95.png
- Dataset96.png
- Dataset97.png
- Dataset98.png
- Dataset99.png
